# Supplementary material for: Duodenojejunal Omega Switch Surgery Reduces Oxidative Stress Induced by Cafeteria Diet in Sprague-Dawley Rats
Source: Nutrients. 2022 Oct 2;14(19):4097. doi: 10.3390/nu14194097 (PMC9573765; doi:10.3390/nu14194097)
Supplement: Supplementary file 1 [file nutrients-14-04097-s001.zip]

Archive with 1 entries (1 files):
- nutrients-1946963-supplementary.pdf
